# Supplementary material for: Gut microbiota analyses of Saudi populations for type 2 diabetes-related phenotypes reveals significant association
Source: BMC Microbiol. 2022 Dec 13;22:301. doi: 10.1186/s12866-022-02714-8 (PMC9746012; doi:10.1186/s12866-022-02714-8)
Supplement: Supplementary file 2 — Additional file 2: Supplementary Figure 2. a: Heatmap of top 150 genus for (a) Non-T2D & (b) T2D (OTU abundance based on BrayCurtis dissimilarity). b: Heatmap of top 50 genus for (a) Non-T2D & (b) T2D individuals listed respectively. [file 12866_2022_2714_MOESM2_ESM.zip]

Archive with 2 entries (2 files):
- Figure-S2a.tiff
- Figure-S2b.tiff
