# Supplementary material for: Gut microbiota analyses of Saudi populations for type 2 diabetes-related phenotypes reveals significant association
Source: BMC Microbiol. 2022 Dec 13;22:301. doi: 10.1186/s12866-022-02714-8 (PMC9746012; doi:10.1186/s12866-022-02714-8)
Supplement: Supplementary file 4 — Additional file 4: Supplementary Figure 4. a: Heatmap of top 150 Gut Microbiota 16S genus: (a) Non-diabetic (b) Diabetics in Saudi Males (OTU abundance based on BrayCurtis dissimilarity). b: Abundance of Gut Microbiota 16S Taxonomic Composition of: a) Non-T2D vs (b) T2D in Saudi Males. [file 12866_2022_2714_MOESM4_ESM.zip]

Archive with 2 entries (2 files):
- Figure-S4a.tiff
- Figure-S4b.tiff
